# Supplementary material for: A novel P indicator to evaluate bread wheat (Triticum aestivum) genotypes to identify tolerance to phosphorus deficiency based on two distinct root phenotyping platforms
Source: Ann Bot. 2025 Jun 10;136(5-6):1203–18. doi: 10.1093/aob/mcaf091 (PMC12682855; doi:10.1093/aob/mcaf091)
Supplement: mcaf091_Supplementary_Data [file mcaf091_supplementary_data.zip]

Archive with 6 entries (6 files):
- aob-25161-s02.mp4
- aob-25161-s03.docx
- aob-25161-s04.jpg
- aob-25161-s05.jpg
- aob-25161-s06.jpg
- Supplementary_Legends.docx
